# Supplementary material for: Identification and Characterization of the Regulatory Particle of Proteasome 19S and Its Correlation with Proteasome 26S in Trophozoites of Naegleria fowleri
Source: Microorganisms. 2026 Jun 5;14(6):1277. doi: 10.3390/microorganisms14061277 (PMC13302919; doi:10.3390/microorganisms14061277)
Supplement: Supplementary file 1 [file microorganisms-14-01277-s001.zip]

Archive with 1 entries (1 files):
- microorganisms-4332263-supplementary.pdf
